# Supplementary material for: A Repeated and Delayed Homologous Challenge Study Evaluating the Durability of Protection Induced by the Live Attenuated ASF Vaccine Candidate ASFV-G-ΔI177L/ΔLVR
Source: Vaccines (Basel). 2026 Jun 25;14(7):561. doi: 10.3390/vaccines14070561 (PMC13419286; doi:10.3390/vaccines14070561)
Supplement: Supplementary file 1 [file vaccines-14-00561-s001.zip]

Archive with 1 entries (1 files):
- vaccines-4343048-supplementary.pdf
